# Supplementary material for: The dynamic response of human lungs due to underwater shock wave exposure
Source: PLoS One. 2024 May 15;19(5):e0303325. doi: 10.1371/journal.pone.0303325 (PMC11095682; doi:10.1371/journal.pone.0303325)
Supplement: S1 File — (M) [file pone.0303325.s004.m]

% This script reproduces plots and data presented in
% Bar-Kochba E, Iwaskiw AS, Dunn JM, Ott KA, Harrigan TP, Demetropoulos CK. 
% The dynamic response of human lungs due to underwater shock wave exposure. 
% PLOSONE. 2024
% Dataset can be accessed via DOI: 10.17605/OSF.IO/JCNRU

filename = 'S1 Dataset.xlsx'; % filename for dataset
opts = {'VariableNamingRule','preserve','TextType','string'}; % read table options

%% Fig 2

%%% Fig 2a
data = readtable(filename,'Sheet','Fig02a',opts{:});
figure;
hold on;
plot(data.("Time (ms)"),data.("Incident Pressure (kPa)"),'-k','LineWidth',1);
plot(data.("Time (ms)"),data{:,3:end},'-','Color',[lines(1),0.2],'LineWidth',0.5);
plot(data.("Time (ms)"),mean(data{:,3:end},2),'-','Color',lines(1),'LineWidth',2);
xlabel('Time (ms)');
ylabel('Pressure (kPa)');
axis tight

%%% Fig 2b
data = readtable(filename,'Sheet','Fig02b',opts{:});
figure;
hold on;
plot(data.("Time (ms)"),data.("Incident Pressure (kPa)"),'-k','LineWidth',1);
plot(data.("Time (ms)"),data{:,3:end},'-','Color',[lines(1),0.2],'LineWidth',0.5);
plot(data.("Time (ms)"),mean(data{:,3:end},2),'-','Color',lines(1),'LineWidth',2);
xlabel('Time (ms)');
ylabel('Pressure (kPa)');
axis tight

%%% Fig 2c
data = readtable(filename,'Sheet','Fig02c',opts{:});
figure;
hold on;
plot(data.("Time (ms)"),data.("Incident Pressure (kPa)"),'-k','LineWidth',1);
plot(data.("Time (ms)"),data{:,3:end},'-','Color',[lines(1),0.2],'LineWidth',0.5);
plot(data.("Time (ms)"),mean(data{:,3:end},2),'-','Color',lines(1),'LineWidth',2);
xlabel('Time (ms)');
ylabel('Pressure (kPa)');
axis tight

%% Fig 3
clr = [0.3467    0.5360    0.6907
    0.9153    0.2816    0.2878
    0.4416    0.7490    0.4322];
mkr = ["o","s","^","d"];
grp = ["Lung","Liver","Spleen"];

%%% Fig 3a
data = readtable(filename,'Sheet','Fig03a',opts{:});
figure;
xvar = "Peak Incident Pressure (kPa)";
yvar = "Peak Pressure Mean (kPa)";
hold on;
for i = 1:length(grp)
    idx = strcmpi(grp(i),data.Organ);
    plt(i) = plot(data{idx,xvar},data{idx,yvar},'Marker',mkr(i),'MarkerFaceColor',clr(i,:),...
        'MarkerEdgeColor','none','LineStyle','none');

    mdl = fitlm(data(idx,:),'PredictorVar',xvar,'ResponseVar',yvar);
    line = refline(mdl.Coefficients.Estimate([2 1]));
    line.set('Color',clr(i,:),'LineStyle','--','LineWidth',2);
end
xlabel(xvar);
ylabel(yvar);
legend(plt,grp);

%%% Fig 3b
data = readtable(filename,'Sheet','Fig03b',opts{:});
figure;
xvar = "Peak Incident Pressure (kPa)";
yvar = "Peak Pressure Max (kPa)";
hold on;
for i = 1:length(grp)
    idx = strcmpi(grp(i),data.Organ);
    plt(i) = plot(data{idx,xvar},data{idx,yvar},'Marker',mkr(i),'MarkerFaceColor',clr(i,:),...
        'MarkerEdgeColor','none','LineStyle','none');

    mdl = fitlm(data(idx,:),'PredictorVar',xvar,'ResponseVar',yvar);
    line = refline(mdl.Coefficients.Estimate([2 1]));
    line.set('Color',clr(i,:),'LineStyle','--','LineWidth',2);
end
xlabel(xvar);
ylabel(yvar);
legend(plt,grp);

%%% Fig 3c
data = readtable(filename,'Sheet','Fig03c',opts{:});
figure;
boxchart(categorical(data.Organ),data{:,2},'BoxFaceColor',0.3*[1 1 1],...
    'JitterOutliers','off','MarkerStyle','.','MarkerColor','k');
ylabel('Peak Pressure Range (kPa)');

%%% Fig 3d 
data = readtable(filename,'Sheet','Fig03d',opts{:});
figure;
boxchart(categorical(data.Organ),data{:,2},'BoxFaceColor',0.3*[1 1 1],...
    'JitterOutliers','off','MarkerStyle','.','MarkerColor','k');
ylabel('Dominant Frequency (Hz)');

%% Fig 4

%%% Fig 4a
data = readtable(filename,'Sheet','Fig04a',opts{:});
figure;
hold on;
plt = plot(data{:,1},data{:,3:end},'-','Color',[0 0 0 0.3],'LineWidth',1);
plt(end+1) = plot(data{:,1},mean(data{:,3:end},2),'-','Color',[0 0 0],'LineWidth',2);
xlabel('Time (ms)');
ylabel('Velumetric Strain (%)');
legend(plt(end-1:end),{'Single Test','Mean'});

%%% Fig 4b
data = readtable(filename,'Sheet','Fig04b',opts{:});
figure;
hold on;
plt = plot(data{:,1},data{:,3:end},'-','Color',[0 0 0 0.3],'LineWidth',1);
plt(end+1) = plot(data{:,1},mean(data{:,3:end},2),'-','Color',[0 0 0],'LineWidth',2);
xlabel('Time (ms)');
ylabel('Velumetric Strain Rate (1/s)');
legend(plt(end-1:end),{'Single Test','Mean'});
%% Fig 5

%%% Fig 5a
data = readtable(filename,'Sheet','Fig05a',opts{:});
clr = [0.3467    0.5360    0.6907
    0.9153    0.2816    0.2878];

figure;
hold on;
plot(data.("Time (ms)"),data.("p (kPa)"),':','Color',clr(1,:),'LineWidth',2);
plot(data.("Time (ms)_1"),data.("p (kPa)_1"),'--','Color',clr(1,:),'LineWidth',2);
plot(data.("Time (ms)_2"),data.("p (kPa)_2"),'-','Color',clr(1,:),'LineWidth',2);
ylabel('p (kPa)');
ylim([-75,150]);
yyaxis right;
plot(data.("Time (ms)"),data.("\eps_V (%)"),':','Color',clr(2,:),'LineWidth',2);
plot(data.("Time (ms)_1"),data.("\eps_V (%)_1"),'--','Color',clr(2,:),'LineWidth',2);
plot(data.("Time (ms)_2"),data.("\eps_V (%)_2"),'-','Color',clr(2,:),'LineWidth',2);
ylabel('\epsilon_V (%)');
ylim([-75,150]);
xlabel('Time (ms)');
ax = gca;
ax.YAxis(1).Color = clr(1,:);
ax.YAxis(2).Color = clr(2,:);
leg = legend('100','200','400','100','200','400');
leg.Title.String = 'p_A (kPa)';

%%% Fig 5b
data = readtable(filename,'Sheet','Fig05b',opts{:});

figure;
hold on;
plot(data.("p_A (kPa)"),data.("max p (kPa)"),'-k','LineWidth',2);
plot(data.("p_A (kPa)_1"),data.("max p (kPa)_1"),'--k','LineWidth',2);
plot(data.("p_A (kPa)_2"),data.("max p (kPa)_2"),':k','LineWidth',2);
ax = gca;
ax.XScale = 'log';
ax.YScale = 'log';
leg = legend('10^{-4}','10^{-3}','10^{-2}');
leg.Title.String = '\tau (s)';
xlabel('p_A (kPa)');
ylabel('max p (kPa)');

%%% Fig 5c
data = readtable(filename,'Sheet','Fig05c',opts{:});

figure;
hold on;
plot(data.("p_A (kPa)"),data.("max \eps_V  (%)"),'-k','LineWidth',2);
plot(data.("p_A (kPa)_1"),data.("max \eps_V  (%)_1"),'--k','LineWidth',2);
plot(data.("p_A (kPa)_2"),data.("max \eps_V  (%)_2"),':k','LineWidth',2);
ax = gca;
ax.XScale = 'log';
ax.YScale = 'log';
leg = legend('10^{-4}','10^{-3}','10^{-2}');
leg.Title.String = '\tau (s)';
xlabel('p_A (kPa)');
ylabel('\epsilon_V (%)');

%%% Fig 5d
data = readtable(filename,'Sheet','Fig05d',opts{:});

figure;
hold on;
plot(data.("p_A (kPa)"),data.("max p (kPa)"),'-k','LineWidth',2);
plot(data.("p_A (kPa)_1"),data.("max p (kPa)_1"),'--k','LineWidth',2);
plot(data.("p_A (kPa)_2"),data.("max p (kPa)_2"),':k','LineWidth',2);
ax = gca;
ax.XScale = 'log';
ax.YScale = 'log';
leg = legend('1.1','2.0','\infty');
leg.Title.String = 'R_S/R_0';
xlabel('p_A (kPa)');
ylabel('max p (kPa)');

%% Fig 5e
data = readtable(filename,'Sheet','Fig05e',opts{:});

figure;
hold on;
plot(data.("p_A (kPa)"),data.("max \eps_V  (%)"),'-k','LineWidth',2);
plot(data.("p_A (kPa)_1"),data.("max \eps_V  (%)_1"),'--k','LineWidth',2);
plot(data.("p_A (kPa)_2"),data.("max \eps_V  (%)_2"),':k','LineWidth',2);
ax = gca;
ax.XScale = 'log';
ax.YScale = 'log';
leg = legend('1.1','2.0','\infty');
leg.Title.String = 'R_S/R_0';
xlabel('p_A (kPa)');
ylabel('\epsilon_V (%)');
